# Supplementary material for: The Q61H mutation decouples KRAS from upstream regulation and renders cancer cells resistant to SHP2 inhibitors
Source: Nat Commun. 2021 Nov 1;12:6274. doi: 10.1038/s41467-021-26526-y (PMC8560773; doi:10.1038/s41467-021-26526-y)
Supplement: Supplementary file 4 — Source Data [file 41467_2021_26526_MOESM4_ESM.xlsx]

## Sheet: Figure 1b
Figure 1b
PDAC	BxPC3 (WT)			CFPAC1 (G12V)			Capan-1 (G12V)			HPAF-II (G12D)			SW1990 (G12D)			HUPT3 (G12R)			MiaPaca2 (G12C)			Hs766T (Q61H)
	5.003	5.073	6.335	6.178	4.975	6.073	3.224	2.713	3.045	5.166	4.415	6.479	14.97	14.88	21.68	18.48	19.73	12.56	22.12	17.72	38.4	331.1	197.1
PDX-cc	P130411T1 (G12V)			OCIP236 (Q61H)
	11.94	9.645	11.71	70.09	85.63	83.18
																									479.9

## Sheet: Figure 1c
Figure 1c
CFPAC1	Vehicle	11a-1 50uM
	370060	85710
	405240	89370
	399330	166330
Hs766T	DMSO	11a-1 50uM
	86790	87970
	83090	100610
	74170	105100

## Sheet: Figure 1g
Figure 1g
11a-1(uM)	HEK GFP			HEK GFP-KRAS(WT)			HEK GFP-KRAS(Q61H)
0	100.121	99.643	100.236	101.362	99.5386	99.099	98.0546	99.8788	102.067
12.5	63.4451	59.911	63.3051	58.5701	57.651	59.0496	86.013	90.4455	89.8432

## Sheet: Figure 2a
Time(min)	WT			G13D			G12V			G12D			Q61H			Q61L			G12C
0	1	1	1	1	1	1	1	1	1	1	1	1	1	1	1	1	1	1	1	1	1
29.7167	0.971	0.921	0.896	0.745	0.694	0.709	0.869	0.872	0.94	0.971	0.938	1.03	1	0.866	0.895	0.840769	0.650768	0.818156	0.987	0.885	1.01
59.4333	0.901	1.01	0.908	0.514	0.461	0.44	0.922	0.862	0.936	0.995	0.876	0.98	0.874	0.771	0.876	0.698997	0.548265	0.801699	0.96	1.03	0.933
89.15	0.905	0.911	0.837	0.367	0.451	0.373	0.904	0.853	0.92	1.03	0.872	0.926	0.859	0.799	0.945	0.594199	0.495738	0.607919	0.897	0.909	0.869
118.867	0.881	0.887	0.851	0.364	0.37	0.285	0.89	0.88	0.917	1.04	0.935	0.947	0.801	0.7	0.72	0.495455	0.356497	0.541695	0.923	0.925	0.912
148.583	0.834	0.834	0.771	0.367	0.304	0.317	0.903	0.865	0.896	1.01	0.86	0.887	0.744	0.658	0.805	0.410276	0.262992	0.481763	0.931	0.725	0.799
178.3	0.799	0.796	0.769	0.339	0.312	0.272	0.918	0.855	0.95	0.981	0.917	0.919	0.728	0.616	0.624	0.387804	0.252599	0.463423	0.847	0.884	0.835
208.017	0.77	0.758	0.665	0.345	0.343	0.293	0.908	0.793	0.918	0.987	0.783	0.848	0.677	0.502	0.721	0.383078	0.25781	0.382371	0.999	0.858	0.784
237.733	0.713	0.762	0.721	0.359	0.433	0.324	0.886	0.856	0.945	0.988	0.843	0.874	0.633	0.529	0.728	0.286347	0.263963	0.306472	0.906	0.801	0.853
267.45	0.739	0.759	0.669	0.31	0.286	0.302	0.869	0.852	0.892	0.964	0.884	0.86	0.559	0.459	0.805	0.314058	0.222728	0.317878	0.873	0.735	0.776
297.167	0.682	0.728	0.605	0.327	0.328	0.287	0.883	0.86	0.9	1	0.902	0.845	0.651	0.443	0.6	0.285548	0.0701634	0.339239	0.902	0.844	0.694
326.883	0.679	0.696	0.59	0.356	0.418	0.26	0.847	0.857	0.928	0.998	0.827	0.877	0.575	0.518	0.478	0.184072	0.165156	0.339828	0.884	0.814	0.872
355.767	0.694	0.637	0.606	0.396	0.299	0.352	0.861	0.822	0.921	0.911	0.801	0.855	0.475	0.469	0.496	0.294366	0.137551	0.195	0.838	0.86	0.842
385.483	0.621	0.652	0.579	0.304	0.387	0.391	0.886	0.81	0.916	0.892	0.816	0.84	0.476	0.465	0.54	0.205086	0.122237	0.282082	0.85	0.736	0.665
415.2	0.599	0.655	0.596	0.356	0.362	0.375	0.846	0.83	0.897	0.973	0.791	0.832	0.507	0.391	0.481	0.236836	0.168966	0.200447	0.822	0.666	0.788
444.917	0.584	0.66	0.494	0.387	0.329	0.347	0.821	0.8	0.925	0.921	0.809	0.834	0.494	0.387	0.557	0.248647	0.0693317	0.27347	0.853	0.645	0.813
474.633	0.58	0.593	0.498	0.383	0.432	0.315	0.849	0.79	0.873	1.03	0.805	0.82	0.488	0.327	0.522	0.202058	-0.0283673	0.271889	0.876	0.693	0.748
504.35	0.571	0.535	0.507	0.321	0.35	0.4	0.86	0.786	0.922	1	0.85	0.826	0.449	0.384	0.471	0.257026	0.115201	0.175412	0.84	0.759	0.64
534.067	0.529	0.621	0.501	0.373	0.379	0.333	0.877	0.769	0.9	0.936	0.778	0.817	0.458	0.274	0.385	0.169086	0.0722544	0.147188	0.75	0.733	0.794
563.783	0.504	0.553	0.505	0.356	0.348	0.352	0.853	0.806	0.89	1.04	0.744	0.812	0.432	0.352	0.408	0.105654	0.151968	0.15864	0.782	0.65	0.655
593.5	0.554	0.591	0.427	0.359	0.325	0.348	0.842	0.81	0.874	0.949	0.802	0.778	0.387	0.311	0.418	0.185507	0.0272975	0.179289	0.864	0.917	0.692
623.217	0.525	0.567	0.42	0.355	0.365	0.339	0.846	0.784	0.876	0.928	0.806	0.816	0.341	0.393	0.438	0.187355	0.0761334	0.331239	0.78	0.784	0.702
652.933	0.515	0.547	0.416	0.388	0.437	0.377	0.84	0.817	0.896	0.904	0.755	0.774	0.449	0.37	0.441	0.208263	0.05749	0.291912	0.747	0.672	0.778
682.65	0.508	0.507	0.434	0.381	0.403	0.346	0.832	0.786	0.918	0.957	0.809	0.8	0.424	0.385	0.321	0.101439	0.0940416	0.263895	0.837	0.599	0.662
712.367	0.454	0.467	0.503	0.387	0.392	0.395	0.807	0.716	0.882	1	0.818	0.797	0.354	0.202	0.506	0.225526	-0.0262419	0.249323	0.806	0.507	0.636
742.083	0.441	0.507	0.411	0.38	0.428	0.347	0.857	0.729	0.912	0.992	0.847	0.786	0.317	0.359	0.36	0.174173	0.058199	0.209973	0.813	0.663	0.643
771.8	0.427	0.518	0.391	0.408	0.406	0.343	0.86	0.759	0.891	0.944	0.768	0.764	0.37	0.283	0.347	0.221103	0.166799	0.181356	0.75	0.709	0.613
801.517	0.435	0.491	0.443	0.425	0.389	0.373	0.841	0.72	0.879	0.916	0.842	0.764				0.156586	0.139153	0.258307	0.748	0.741	0.643

## Sheet: Figure 2b
Figure 2b	G12V			G12D			G12C			G13D			Q61L			Q61H
	1.81922	0.720541	2.42048	0.861075	2.58371	1.57196	0.590631	1.36043	1.11124	11.9623	13.2228	13.445	3.68239	4.32856	3.56793	1.49131	2.13265	1.1972

## Sheet: Figure 2c
Figure 2c
Time(min)	WT				Time(min)	G12V				Time(min)	G12D				Time(min)	G12C				Time(min)	G13D				Time(min)	Q61L				Time(min)	Q61H
0	1	1	1		0	1	1	1		0	1	1	1		0	1	1	1		0	1	1	1		0	1	1	1		0	1	1	1
29.7167	0.489	0.366	0.552		29.7167		0.875	0.853		29.7167	1.0379	0.934536	0.970965		29.7167	0.951	0.893	0.986		29.7167	0.43	0.46	0.453		29.7167	0.663	0.532	0.635		29.7167	0.969	1.03	0.86
59.4333	0.327	0.144	0.235		59.4333	0.459	0.693	0.407		59.4333	0.955356	0.892035	0.832109		59.4333	0.908	0.907	0.826		59.4333	0.249	0.319	0.264		59.4333	0.344	0.414	0.358		59.4333	0.993	0.881	0.859
89.15	0.276	0.193	0.263		89.15	0.414	0.697	0.405		89.15	0.907802	0.894757	0.83488		89.15	0.809	0.768	0.829		89.15	0.258	0.321	0.258		89.15	0.247	0.00994	0.246		89.15	0.894	0.93	0.787
118.867	0.319	0.0989	0.193		118.867	0.427	0.649	0.343		118.867	0.957352	0.859232	0.771499		118.867	0.764	0.703	0.774		118.867	0.277	0.197	0.241		118.867	0.184	0.0987	0.262		118.867	0.789	0.907	0.808
148.583	0.354	0.121	0.248		148.583	0.418	0.671	0.355		148.583	0.908618	0.8	0.75255		148.583	0.63	0.61	0.805		148.583	0.278	0.217	0.323		148.583	0.201	0.0931	0.211		148.583	0.879	0.822	0.77
					178.3	0.43	0.669	0.353		178.3	0.877601	0.830015	0.762138		178.3	0.685	0.571	0.678		178.3	0.304	0.281	0.3		178.3	0.236	0.327	0.168		178.3	0.744	0.815	0.694
										208.017	0.896044	0.838088	0.793455		208.017	0.627	0.514	0.628							208.017	0.224		0.241		208.017	0.641	0.759	0.624
										237.733	0.879958	0.794398	0.763219		237.733	0.6	0.547	0.557							237.733	0.22	0.237	0.151		237.733	0.719	0.712	0.745
										267.45	0.885806	0.807908	0.859058		267.45	0.576	0.48	0.627							267.45	0.179	0.132	0.266		267.45	0.723	0.736	0.565
										297.167	0.926966	0.843669	0.796017		297.167	0.57	0.497	0.586							297.167	0.132	0.142	0.201		297.167	0.638	0.764	0.5
										326.883	0.846473	0.825163	0.843577		326.883	0.565	0.442	0.544												326.883	0.637	0.695	0.586
																														355.767	0.572	0.761	0.551

## Sheet: Figure 2d
Figure 2d
Rate of exchange k(min-1)x1000		Intrinsic			SOS assisted(1:600)
	WT	1.743	2.026	2.443	48.7	44.5	33.37
	G12V	3.767	1.492	5.012	48.05	21.38	19.73
	G12D	1.783	5.35	3.255	12.95	15.56	24.42
	G12C	1.223	2.817	2.301	5.643	5.11	3.713
	G13D	24.77	27.38	27.84	55.69	40.52	51.44
	Q61L	7.625	8.963	7.388	23.96	29.94	24.93
	Q61H	3.088	4.416	2.479	1.941	4.888	2.496

## Sheet: Figure 2g
Figure 2g
	KRas.Q61H				Time(min)	KRas.Q61H+RAS.GAP(1:3000)				Time(min)	WT			Time(min)	WT+RAS.GAP(1:3000)			Time(min)	Q61L				Time(min)	Q61L + GAP(3000)
29.7167	0.146	0.0755	0.00502	0.275	20.15	0.151	0.166	0.121	0.223	0	0	0	0	0	0	0	0	29.7167	0.133	0.1	0.283	0.186	20.15	0.0709	0.0309	0.225	0.234
59.4333	0.181	0.183	0.056	0.299	40.3	0.114	0.125	0.0818	0.201	29.4	0.28	0.24	0.197	29.4	0.322	0.325	0.378	59.4333	0.118	0.0882	0.263	0.127	40.3	0.0368	0.102	0.221	0.225
89.15	0.175	0.13	0.107	0.297	60.45	0.153	0.0674	0.0951	0.183	58.8	0.344	0.397	0.29	58.8	0.588	0.595	0.45	89.15	0.137	0.178	0.182	0.167	60.45	0.0472	0.0612	0.22	0.201
118.867	0.189	0.17	0.138	0.264	80.6	0.225	0.0845	0.158	0.193	88.2	0.429	0.431	0.375	88.2	0.686	0.778	0.754	118.867	0.159	0.104	0.155	0.195	80.6	0.0741	0.0388	0.222	0.215
148.583	0.27	0.235	0.0908	0.327	100.75	0.211	0.144	0.187	0.347	117.6	0.489	0.46	0.43	117.6	0.83	0.784	0.989	148.583	0.12	0.13	0.256	0.124	100.75	0.0361	0.0249	0.299	0.28
178.3	0.184	0.181	0.194	0.326	120.9	0.194	0.235	0.152	0.22	147	0.582	0.58	0.534	147	0.845	0.951	0.938	178.3	0.152	0.131	0.0965	0.233	120.9	0.096	0	0.222	0.244
208.017	0.2	0.269	0.127	0.346	141.05	0.206	0.139	0.13	0.391	176.4	0.612	0.595	0.71	176.4	0.984	0.898	0.955	208.017	0.177	0.166	0.141	0.195	141.05	0.0665	0	0.283	0.248
237.733	0.266	0.238	0.221	0.444	161.2	0.202	0.175	0.262	0.274	205.8	0.694	0.638	0.73	205.8	0.934	0.901	1	237.733	0.158	0.104	0.27	0.155	161.2	0.0784	0.0596	0.247	0.225
267.45	0.337	0.301	0.206	0.477	181.35	0.206	0.238	0.152	0.282									267.45	0.161	0.109	0.178	0.163	181.35	0.0554	0.0604	0.205	0.176
297.167	0.333	0.291	0.219	0.372	201.5	0.16	0.148	0.143	0.415									297.167	0.0662	0.202	0.211	0.213	201.5	0.0875	0.0434	0.284	0.221
326.883	0.292	0.34	0.304	0.497	221.65	0.304	0.156	0.234	0.325									326.883	0.152	0.133	0.189	0.261	221.65	0.0803	0.0893	0.259	0.217
355.767	0.329	0.292	0.312	0.398	241.8	0.262	0.271	0.0963	0.411									355.767	0.105	0.165	0.194	0.188	241.8	0.14	0.0866	0.284	0.225
385.483	0.349	0.38	0.28	0.424	261.95	0.226	0.197	0.204	0.299									385.483	0.212	0.109	0.126	0.154	261.95	0.0814	0.0835	0.276	0.213
																		415.2	0.162	0.176	0.228	0.194	282.1	0.0726	0.00185	0.238	0.191
																		444.917	0.139	0.133	0.186	0.189	302.25	0.0745	0.0233	0.286	0.267
																		474.633	0.184	0.159	0.156	0.265	322.4	0.0492	0.144	0.275	0.154
																		504.35	0.175	0.188	0.285	0.172	342.55	0.0393	0.0214	0.293	0.265
																		534.067	0.203	0.122	0.14	0.247	362.7	0.0309	0.00877	0.211	0.222
																		563.783	0.214	0.186	0.153	0.279	382.85	0.097	0.0905	0.224	0.209
																		593.5	0.204	0.173	0.24	0.101
																		623.217	0.189	0.209	0.181	0.204
																		652.933	0.18	0.202	0.21	0.274
																		682.65	0.154	0.182	0.138	0.242

## Sheet: Figure 4a
											Figure 4a
	Time(min)	Q61H interensic				Time(min)	Q61H-SOS(1:600)				Time	pKRasQ61H				Time(min)	pKRasQ61H(SOS)
	0	1	1	1		0	1	1	1		0	1	1	1		0	1	1	1
	29.7167	1	0.866	0.895		29.7167	0.916	0.86	0.909		19.65	0.899	0.761	0.735		19.65	0.742695	0.870534	0.928605
	59.4333	0.874	0.771	0.876		59.4333	0.765	0.859	0.902		39.3	0.78	0.701	0.668		39.3	0.667351	0.66234	0.801946
	89.15	0.859	0.799	0.945		89.15	0.726	0.787	0.814		58.95	0.66	0.704	0.552		58.95	0.579182	0.610228	0.70069
	118.867	0.801	0.7	0.72		118.867	0.685	0.808	0.794		78.6	0.709	0.594	0.653		78.6	0.490166	0.613109	0.747891
	148.583	0.744	0.658	0.805		148.583	0.648	0.77	0.722		98.25	0.676	0.609	0.585		98.25	0.526357	0.517386	0.617117
	178.3	0.728	0.616	0.624		178.3	0.605	0.694	0.675		117.9	0.566	0.57	0.599		117.9	0.50189	0.530164	0.69556
	208.017	0.677	0.502	0.721		208.017	0.583	0.624	0.701		137.55	0.62	0.475	0.512		137.55	0.420655	0.496448	0.73864
	237.733	0.633	0.529	0.728		237.733	0.588	0.745	0.692		157.2	0.603	0.522	0.478		157.2	0.460266	0.413667	0.590223
	267.45	0.559	0.459	0.805		267.45	0.591	0.565	0.651		176.85	0.542	0.506	0.504		176.85	0.447891	0.45413	0.674989
	297.167	0.651	0.443	0.6		297.167	0.612	0.5	0.569		196.5	0.517	0.447	0.505		196.5	0.402725	0.440608	0.600706
	326.883	0.575	0.518	0.478		326.883	0.496	0.586	0.615		216.15	0.544	0.58	0.457		216.15	0.384068	0.389335	0.628749
	355.767	0.475	0.469	0.496		355.767	0.473	0.551	0.579		235.8	0.588	0.47	0.48		235.8	0.404112	0.504853	0.659901
	385.483	0.476	0.465	0.54		385.483	0.507	0.525	0.584		255.45	0.522	0.525	0.47		255.45	0.436903	0.408799	0.640698
	415.2	0.507	0.391	0.481		415.2	0.382	0.446	0.523		275.1	0.567	0.472	0.544		275.1	0.387878	0.457009	0.532716
	444.917	0.494	0.387	0.557		444.917	0.416	0.545	0.491		294.75	0.536	0.479	0.407		294.75	0.421025	0.410964	0.679172
	474.633	0.488	0.327	0.522		474.633	0.381	0.499	0.525		314.4	0.569	0.514	0.449		314.4	0.398261	0.416848	0.583893
	504.35	0.449	0.384	0.471		504.35	0.477	0.441	0.548		334.05	0.508	0.437	0.494		334.05	0.422869	0.447534	0.743505
	534.067	0.458	0.274	0.385		534.067	0.342	0.426	0.435		353.7	0.534	0.5	0.474		353.7	0.37701	0.380333	0.540445
	563.783	0.432	0.352	0.408		563.783	0.403	0.415	0.595
	593.5	0.387	0.311	0.418		593.5	0.346	0.375	0.493
	623.217	0.341	0.393	0.438		623.217	0.356	0.453	0.412
	652.933	0.449	0.37	0.441		652.933	0.345	0.363	0.438
	682.65	0.424	0.385	0.321		682.65	0.381	0.383	0.465
	712.367	0.354	0.202	0.506		712.367	0.352	0.431	0.408
	742.083	0.317	0.359	0.36		742.083	0.303	0.287	0.411
	771.8	0.37	0.283	0.347		771.8	0.263	0.426	0.406

## Sheet: Figure 4b
Figure 4b
KRAS.Q61H			KRAS.Q61H.SOS(1-600)		pKRAS.Q61H			pKRAS.Q61H.SOS(1-600)
3.088	4.416	2.479	3.376	3.015	15.78	17.95	20.78	20.46	17.3	19.11

[truncated: 23 more sheets: Figure 4c, Figure 4d, Figure 5a, Figure 5c, Supplementary Fig. 1a, Supplementary Fig. 1b, Supplementary Fig. 1c, Supplementary Fig. 2, Supplementary Fig. 4, Supplementary Fig. 5, Supplementary Fig. 7h, Supplementary Fig. 9, Supplementary Fig. 15, Supplementary Fig. 16b, Supplementary Fig 18, Figure 1 gels, Figure 3 gels, Figure 5b gels, Supplementary Fig. 1d gels , Supplementary Fig. 3 gel …]
